# Supplementary material for: Association of KMT2C Genetic Variants with the Clinicopathologic Development of Oral Cancer
Source: Int J Environ Res Public Health. 2022 Mar 27;19(7):3974. doi: 10.3390/ijerph19073974 (PMC8997509; doi:10.3390/ijerph19073974)
Supplement: Supplementary file 1 [file ijerph-19-03974-s001.zip]

Archive with 1 entries (1 files):
- KMTC2-OSCC-IJERPH-Supplementary Table S1-20220127.pdf
